# Supplementary material for: A new genus and species of frog from the Kem Kem (Morocco), the second neobatrachian from Cretaceous Africa
Source: PeerJ. 2022 Jul 15;10:e13699. doi: 10.7717/peerj.13699 (PMC9291016; doi:10.7717/peerj.13699)
Supplement: Appendix S26 [file peerj-10-13699-s002.nex]

#NEXUS
BEGIN TAXA;
	TITLE Taxa;
	DIMENSIONS NTAX=87;
	TAXLABELS
		Ascaphus_truei Alytes_obstetricans Bombina_variegata Pelodytes_punctatus Spea_multiplicata Spea_hammondii Scaphiopus_couchii Pelobates_cultripes Megophrys_montana_ Heleophryne_natalensis Calyptocephalella_gayi Telmatobufo_venustus Platyplectrum_ornatum Adelotus_brevis Heleioporus_australiacus Mixophyes_schevilli Pristimantis_wnigrum Pristimantis_huicundo__ Oreobates_discoidalis Strabomantis_bufon…
	;
END;
BEGIN CHARACTERS;
	TITLE Character_Matrix;
	DIMENSIONS NCHAR=143;
	FORMAT DATATYPE = STANDARD RESPECTCASE GAP = - MISSING = ? SYMBOLS = " 0 1 2 3 4 5 6 7";
	MATRIX
	Ascaphus_truei 10000000010001002010100?100?11110000000000100410000?0??1000000100?1200001000000100000(1 2)00000100010000?0001100020003000001000(0 1)1(0 1)00010011101011000
	Alytes_obstetricans 102010000000010010101010110?10000011011011100121000010010002000013110000111000110100(0 1)00201000?0(0 1)00010010010000101311000100002211000001121010000
	Bombina_variegata 1020(0 1)0000100010000101014110?10000011000001100121000010010002000013120001111110100200000202000?010000?0100100011012110002000320010?00001210?2001
	Pelodytes_punctatus 121000000100010010101000120?100100100(0 1)0011100021000010010000021014110000111110210200100202110?0000010140000000111311001111021100?1000010201(1 2)000
	Spea_multiplicata 121010201100010010111010020?100011100100111001(0 1)000000??100010210141200000101103002001002?3000??010010030011000111111000221022100?10000?21103000
	Spea_hammondii 122110201?00021011111002020?1000121?0100111?001000000??100020????????????10110300200000203110?00100100?0011000111111000121022200110000121103000
	Scaphiopus_couchii 12212120220002101111100?020?0000121001101110011032010??1000102101412000001011(0 1)200200000203(0 1)10?0010010030010000121111000221022200?10000121113000
	Pelobates_cultripes 22(1 2)021202200020011111002010?10001110011000100(0 1)1022001001000112101412000001111020020000020(2 3)110?0010010140110000111(2 3)11000111022100?1?0000210(0 1)3000
	Megophrys_montana_ 111021202101020000111002010?1000001?0?0011100111200010010001221014110000010110(2 3)00001110202002000100101401000001110110001?10120?0?11?100?10?1000
	Heleophryne_natalensis 10000000010101001010100011101001001100001110001100001001000100101?120000010112210000110(0 1)0110100010010050000000111?1?0002010112010?0000101112020
	Calyptocephalella_gayi 1220212222010200201110020111000001140(0 1)101110012123101001000120(0 1)0111200000101102010(0 1)0(0 1)10011102100?00100501100001113210011012111011011(0 1)0111111000
	Telmatobufo_venustus 100020(1 2)011000200201?100010101000011?01100010012120001001000?00101012000001?1122(0 1)00000111?1000?00?0010050010000111??1001101011101301110111112000
	Platyplectrum_ornatum 021010201100010?10101?12111010000113011011100121000?1001000100101111000001021221000001000110200010010020010001121021001111011101100010121113002
	Adelotus_brevis 011020001100010?002?101211101000001?010011100421300?1001010120101311000001011221?0011101011011001001005000000111102100211101110140??10001112022
	Heleioporus_australiacus 1000002011000200101010001110100?001?0100111004210001100100010010111100??0101122?0000010101111100100100501??0011210210???210?2??1?0??10021???000
	Mixophyes_schevilli 01202020110002012021100211111000011?011011100121200110010001001010110000010010211011120001102100100100?0010001121021001111221101101100101111000
	Pristimantis_wnigrum 0020200011000100101?100211101000011?01?111100311100?1001000010100?11001101?2102100011210?110210000010050000001(1 2)21011002101220101101210101112122
	Pristimantis_huicundo__ 20100000?10101001020101?11101000011?01?111100311100?1001000000100?11000101?2102100011210011021?00001005000000112101?00210102?1?1?01210?01112?22
	Oreobates_discoidalis 10201000110111001020101010101001001200011110011100001001000100101111001001?21021000112100110210000010060000001111021002?211101011011?0001111022
	Strabomantis_bufoniformis 00202??0110?02?0102?101?0?101000??1?010?111?0?2100001001?00120101?11000?01??102??00112?0?110??00000100?00?0001?2???10???21??????????10101112??2
	Strabomantis_ingeri 11202100220(0 1)020?1011101302110000?11?010011100121320?1001000?20101?11000?01?2102???01?21??1????00000100?00?000?1?1???002?21(1 2)???01?0??10???1??0(0 4)2
	Eleutherodactylus_inoptatus 012020001101010010111014111?1101001?0110111001211000100100011????????????1?210210001121001102100000100?00?0001111021002?2111110110???0001111022
	Flectonotus_fitzgeraldi 110020?0110001001020100011111000011?0?011110000110001001000110001011000001?210210001110001101100000100500000011110?11021010121???012?0001111102
	'''Gastrotheca monticola''' 222021211201020?1010100001111000111311111110012122??10010001(0 1)0(0 1)01(0 1)11000001?2102100001101?1101100000100501100011110?11021111121011012?0101101102
	'''Hemiphractus fasciatus''' 22202121220002002011100?01111000111?010111110123320?1110???100101102000001?210201001120011102100000100201100021210?1102121211101101210??1011102
	Phyllomedusa_sauvagii 110011201000010000111???11101000001?00001110012110001001000120100?12001?01?21021000010020(1 2)111000000100501100011211?1102111012101301010111112100
	Litoria_lesueurii 110010001000010010201?00121110000013011011100111100?1001000100000?1100100102??210100110201102100000100400100012111211022(0 1)111110130121000111?002
	Litoria__Cyclorana__longipes 10001000100001001011110?0211100012130111?11001210001100100010????????????1?21021110011020100210?000100?00?0001221021?02??10211013012101?1112002
	Litoria__Cyclorana__australis 011021101200020110111002011110000213011011100421320110010001(1 2)0101(0 1)12000001?110211100010201(0 1)02100000100?0010001121021002321021101301210121113002
	Hypsiboas_pulchellus 1010000011010100102010011210100(0 1)001300011110011110001001000110000?12000101121121010100020110110000010050000001121021102401012101301210101112102
	Osteopilus_dominicensis 22212122120?0000101?1004011100?0121?01111110001212011001000110???????????1?2102100001102011010000001????000001121011102101012101?0121010111?102
	Allophryne_ruthveni 2212100011010000101?11??110?1000111??001110?000?000?0??1000?30001311000001?2102100001102?11010000000?020000001111011002001002101001200111101022
	Leptodactylus_latrans 00202000110101001020101311111000001301101110012100001001000110001111000101021021100112101110210000010140010001111121002221220101101110001112102
	Atelognathus_patagonicus 12100000110001001010100011101000001?00000010011100000??100010????????????1?210210000111011101010000100200100001110?10?22010111010010000001??002
	Telmatobius_marmoratus 00101010010001001020100011101000001?0100?11001201000100100000????????????1?11021000?121011101110000100?0010001111??1002221010101?01110011112002
	Telmatobius_oxycephalus_SB019 0210100001000100102010021110100001130000111?0110000?100100010010111200000101102100011210111111?000010050010001(1 2)11(2 3)1100211101?101001110011111002
	Telmatobius_verrucosus 02001000010000000020100211111000001?0000?11001200000100?00010???1?12000001?110210000121001101110000100?00100012112??0????1011101001110011?????2
	'''Telmatobius hauthali''' 00101000110001001010100211101000001300001110002000001001000100??11120000010110210000(0 1)2101110111000010050010001211311002221010101001110001112002
	'''Telmatobius scrocchii''' 0210100011000100101010021110100001130(0 1)001110002000001001000100??11120000010110210000021011101110000100500100012112110022210101010011(0 1)0001111002
	Chacophrys_pierottii 0220212(0 3)221002001011100501111000121401101111141122221101001110000?12000101001121101002111111210000010050110001121031002221022201201010121113002
	Ceratophrys_cranwelli 02202121221002001011100201110000121411101111242122221101001120000?12000101001021101012101111210001010050110001121(0 1)31002221022201201010121113002
	Ceratophrys_cornuta 1220212122100200101111??011100001214111011112421222211010??020000?12000101001021101012101111210000010050010001121021002221122201201010121113002
	Ceratophrys_calcarata 12202121?2100210101?11??011100001214111011111421222211010??12????????????1?010211010121111112100000100?0110001221031002221022201201010121113002
	Lepidobatrachus_laevis_ 02202122221002002010100501110000121411101111142122221101001021000?12000101011(0 1)21101011111111210000010050110001121021002101022201201010121113000
	Lepidobatrachus_asper 02202122221002002010110501110000121?11101111142122221101001021000?12000101011021101012111111210001010050110001121021002101022201201010121113000
	'''Cycloramphus dubius''' 00202000110101111021100211111001011?010011100121300010010002(1 2)????????????1021011000111000110210000010050000001111021002?010101010011000011??012
	Thoropa_miliaris 0110100011000100102110??1?111000001?01101110011100101001000000001112000101?21021000111010110210000010140000001?????1002?110201010011?000111?022
	'''Proceratophrys boiei''' 121021201200120010111002111(0 1)1000011?0110111001212121100100012010121?????0101102110001210111021000001005011000112102100222111120120101011111?002
	Odontophrynus_americanus 02(1 2)020(1 2)011001100(0 1)0111002(0 1)11110001213011011100421102?1001000110?0111200000101102110001110111121000001005011000(0 1)121021002221011201201010121113002
	'''Pleurodema cinereum''' 022010001000110010201002?1101000001201001110042100100??1000100001311001101021021000112101110210000010160000001111021002221011101001000001112102
	Melanophryniscus_stelzneri 2222202011001000002011??100?100012121100000?0110000110010000300012010010010110210(0 1)0001020(1 3)(0 1)110000000?02001001221112100210?012101001010111111002
	Bufo_bufo 1221201021001100001111??1010100(0 1)00120100110?01100001100100000000131100100101102100001101011011100000?(0 1)40010002111(0 1)21002?010121010010?01111??002
	Peltophryne_empusa 2220212222000200111111??01110000111?0110110?01?42201100100013????????????1?1102010001102011121000000?0?001000211112100222111200100????111111??2
	Rhinella_arenarum 2222212221000200101111??0111000001120110110?01(0 1)1011110010001000013110010010110200000(0 1)101011121000000?(0 1)40110002111(0 1)21002221010001001010111114002
	Phrynomantis_bifasciatus 2200000000001000001011??110??11?00150000110?031?00001001100130001311010101?210310(1 2)001001?111??000000?031010????110?1102101012101001010011111132
	Dermatonotus_muelleri 2022200000000000001011??100?011100100001110?02010000100110013000121211010102103102001002011121000000?0311100121110310021010111010010?0021111002
	Cophixalus_riparius 1222200001000000001011??1101?000011?0001110?0311000?10011001300013121?0101?2102100001002011011000000?0311101???111?10?2101011101?0?0?00011??022
	'''Phlyctimantis verrucosus''' 1210200011000100101010001110?001001?0001111003211000100110010011110000100102103000001210?111210000011071000022121031102101120101000010101111000
	'''Arthroleptis adolfifriederici'''2200200011000000101011??111001??001?000011100321000?1001000?1010120100100102102100011210?1102100000110611100221210310121012???01100?10001110022
	Ptychadena_mascareniensis 020020001100100010101002110?10001112000011100321000?100100010000111110?1010210?110011210?11021000001114110002221?1?1002311220101101010001112102
	Cornufer_guentheri 122021?0220102001011100201100000011?1111111?032132011111010220101311001001?2103110011210?11021000001114110002212102?012101220101101010001101002
	_Conraua_crassipes 0200200011000100101010021110000?0012010011100311000010010101101013110001010?103100011210?111210000011141110012111231002201220101101110021112022
	Pyxicephalus_adspersus 0220212022100200102110020111000011121110111103212201100101012011111200000101103110011210?11021000001114111001212103?0021212201011010101211?4002
	Rana_temporaria 120020001100110010211012021010000012000011100311100010010001101011110000010110310001121011102110000111411100121111410021212201011010?0001112002
	Arariphrynus_placidoi 11?0?0????0001?0??1?1?????10?????1???1?1??1?????100?1?01000?2????????????1?2??21?101?2?0?111???0???????????????2?0?10?????????????????00111?04?
	Eurycephalella_alcinae 1200?????2010?????1???????11100??11??1????1?0??????01?010???2??????????????1?????????????1?????0????????0100001210?100122?????????????10111?11?
	Cratia_gracilis 00?0?0?0110?0???????????????1?0??0???10???1??1?1100?1001000?1????????????????????0?0???0???1????????????000001?110?????????????????????1???????
	Thaumastosaurus_servatus 02202120221002001011100201101000111?0110111003112200100100011??????10???01?0103110011210111?21?0?00111?1110002111031?0???12?010110?????????????
	Beelzebufo_ampinga ??2?2122?2??02????21?????????????????1?0?11??421?2?2100????1???????????????1122?10???112011?0000?01???????????????????????0?????????????1??????
	'''Uberabatrachus carvalhoi''' 120?2100120?1201??21??????1?100??11??110??1?????20?21?0?????1????????????1?11?2??001?210??1????0?00???????????????????????0????????????????????
	Baurubatrachus_pricei 1220?12??2?0021010101?????1?10001214?1101?1????132?01?01???12????????????1??11?0101011???11??100100???????0000111421??????2?01014012??11???????
	Arthroleptella_lightfooti 220000(0 1)011011000002011??11101000011?0?01111?02111000100110011011131211?101?21031000000101110111000011141010112201131002?0121110110?01?01(1 2)?0?042
	Cacosternum_boettgeri 210000(0 1)010001010202010??11101000011?0101111?030100001001?00100111301001?01?210310000101011(0 1)00000000100711101???112110001012101?110?01001110?042
	Cacosternum_namaquense 220000(0 1)00000100010021???11101000?21?0?01111?131110011001100100111?110??101?210310200011011(0 1)00010?00101411001???(0 1)1311002(0 1)01111?0110?110000?0(0 1)002
	Odontobatrachus_natator 201021(0 1)0110100001021101512101000101?0000111?0301100010010101001011100?0(0 1)01?21231101101101110210000011171110111211?21002101220101101010011?01022
	Limnonectes_blythii 211020102101010020211002?211001110??1100111?03110(0 1)0010010001101?131?0?0001?000311010?01011102100???111?111010211114100210121120110?010000???142
	Natalobatrachus_bonebergi 200000101101100100021???1110100011??0001111?031110001001100100111310000101?210310001?110111011100001114111011221142100210121010110?010001?00022
	Nyctibatrachus_major 201010(0 1)01101000110211010111?0111?11?0000111?13211000100100010???????????01?210310001?11011112110000111?1110102201011??310121010110?010011??10?1
	Petropedetes_vulpiae 220011001000120010111???121110001(1 2)1?0000111?01(0 1)110001001?0011??????1????01?211310000?11011102110000111310101122110110021012202?110?0100011?1022
	Petropedetes_palmipes 200000001000000010211???1210101100??0000?11?010110001001?00100??111?0?00?1?210300001?11011102?00000111311100(0 1)2111011??????21010110?0(0 1)0000???022
	Phrynobatrachus_kreffti 200020101101000010201???11101000111?0000111?031110001001?00110101312100?01?210311001?21011102110000111311101122110310?210121020110?110001101102
	Strongylopus_grayii 220000(0 1)0110000011020100211101000111?010??11?1321100010011001001113100?0001?11(0 1)311000?11011102000000111410101122010310??10122010110?010001?01102
	Tomopterna_tuberculosa 120020001101000010101???1210011100??0001?11?021101011001?002001011110?0?01?211310001?1101110211000?110?110011(1 2)101001????1?211201100000010???102
	Indirana_phrynoderma 2110(0 1)0(0 1)0110100001011100511101???????010?111?031110001001?001001?????????01?11?3100000110111021?0100111?11101121110?1????01211101100110001???032
	Aubria_subsigillata ?2222?202211020010101002001010001?1?0110111?0?21120?1001010220111111000001???03?1??1?210?11?21?0???1114111?11????????011?12????11?????????1??0?
	Kem_Kem_taxon ????312(1 2)?????2????11??????1??????????1?0??1??????3???????????????????????1????21??????1012?????????????????????????????????????????????????????
	Hungarobatrachus_szukacsi ????3122?2????????????????????????????????1?????03?01??????1??????????????????????????????????????????????????????????????202(1 2)0140?????????????
;
END;
BEGIN ASSUMPTIONS;
	TYPESET * UNTITLED = ord: 1- 143;
	EXSET * UNTITLED = ;
	WTSET * UNTITLED = 1: 1 - 143 ;
END;
